# Supplementary material for: Sparsentan for the Treatment of Immunoglobulin A Nephropathy: An Innovative Concept for Economic Modelling
Source: J Clin Med. 2026 May 29;15(11):4201. doi: 10.3390/jcm15114201 (PMC13258338; doi:10.3390/jcm15114201)
Supplement: Supplementary file 1 [file jcm-15-04201-s001.zip]

Archive with 4 entries (4 files):
- Figure S1-life year tornado plot.png
- Figure S2- QALY tornado plot.png
- File S1 logistic regression weightings.pdf
- File S2-transition matrices calculations.pdf
